# Supplementary material for: Early Changes in Androgen Levels in Individuals with Spinal Cord Injury: A Longitudinal SwiSCI Study
Source: J Clin Med. 2022 Nov 4;11(21):6559. doi: 10.3390/jcm11216559 (PMC9655492; doi:10.3390/jcm11216559)
Supplement: Supplementary file 1 [file jcm-11-06559-s001.zip]

Archive with 1 entries (1 files):
- jcm-1982377-supplementary.pdf
